# Supplementary material for: Deep-Ultraviolet (DUV)-Induced Doping in Single Channel Graphene for Pn-Junction
Source: Nanomaterials (Basel). 2021 Nov 9;11(11):3003. doi: 10.3390/nano11113003 (PMC8623685; doi:10.3390/nano11113003)
Supplement: Supplementary file 1 [file nanomaterials-11-03003-s001.zip]

Archive with 1 entries (1 files):
- nanomaterials-1396501-supplementary.pdf
